# Supplementary material for: Factors influencing nurses’ intention to care for patients with COVID-19: Focusing on positive psychological capital and nursing professionalism
Source: PLoS One. 2022 Jan 19;17(1):e0262786. doi: 10.1371/journal.pone.0262786 (PMC8769348; doi:10.1371/journal.pone.0262786)
Supplement: S2 Appendix — (XLSX) [file pone.0262786.s002.xlsx]

## Sheet: 자료
ID	intro	ppc1	ppc2	ppc3	ppc4	ppc5	ppc6	ppc7	ppc8	ppc9	ppc10	ppc11	ppc12	ppc13	ppc14	ppc15	ppc16	ppc17	ppc18	ppc19	ppc20	ppc21	ppc22	ppc23	ppc24	np1	np2	np3	np4	np5	np6	np7	np8	np9	np10	np11	np12	np13	np14	np15	np16	np17	np18	np19	np20	np21	np22	np23	np24
1	2	3	3	3	3	2	2	3	3	2	4	3	3	4	3	4	4	4	4	3	3	3	3	4	3	2	4	3	1	4	3	4	2	3	3	2	3	4	3	3	4	4	4	3	3	3	4	3	3
4	2	5	4	5	5	4	5	5	5	5	5	5	5	2	5	5	5	5	5	5	3	5	5	4	5	2	5	4	3	5	4	4	3	5	3	5	2	3	5	3	3	2	3	4	3	4	5	4	4
5	2	5	5	5	5	5	5	5	5	4	4	5	4	4	5	4	4	5	5	5	2	5	5	3	6	2	4	2	2	1	2	4	2	4	2	4	5	3	5	2	2	2	3	2	3	4	5	4	4
6	2	4	2	3	3	4	3	3	4	4	3	3	4	3	3	3	3	2	4	4	3	4	4	3	4	2	2	3	2	5	4	3	3	4	3	3	2	3	4	3	3	2	2	4	2	3	4	3	4
7	2	4	5	3	4	4	4	4	4	4	4	4	4	5	4	4	4	4	4	4	3	4	4	4	4	1	1	2	2	5	4	4	4	5	2	4	5	4	5	4	3	3	3	3	3	4	5	4	4
8	2	4	5	5	4	4	6	5	4	3	5	5	6	3	3	5	2	4	4	3	3	4	3	4	6	2	5	4	1	5	4	3	2	5	4	2	4	2	4	1	2	1	5	2	2	4	5	4	3
9	2	3	3	3	4	4	4	4	4	4	4	4	2	4	4	4	5	5	4	4	4	5	5	4	5	2	5	4	1	5	4	5	2	5	3	4	3	4	4	4	4	2	4	2	3	4	5	4	5
10	2	3	4	3	3	4	4	5	4	5	4	5	3	2	3	3	3	3	3	3	3	4	4	3	4	2	5	3	1	5	4	5	1	5	2	4	5	3	4	3	4	1	3	2	2	2	5	5	5
11	2	4	4	3	4	3	3	4	3	4	3	3	4	4	4	4	4	2	4	3	2	4	4	4	5	1	3	3	1	3	3	4	3	4	4	3	3	4	2	2	4	2	3	3	4	2	3	3	4
12	2	3	4	4	3	4	4	4	4	4	3	3	3	3	3	5	3	3	4	5	4	5	5	5	6	2	4	3	1	5	5	4	2	5	4	5	3	4	4	2	3	2	5	2	2	2	5	4	4
13	5	5	5	5	5	5	5	5	5	6	6	6	6	6	6	5	4	5	5	5	4	6	5	5	6	4	4	2	3	5	4	5	2	4	4	4	2	2	4	2	2	2	2	2	2	4	5	4	4
14	2	4	3	4	4	3	3	3	4	3	3	3	3	3	3	4	3	3	3	4	3	4	3	4	4	1	4	4	2	3	4	4	2	4	3	3	4	4	4	2	2	4	2	3	3	3	3	4	3
15	2	3	3	4	4	4	3	3	4	4	4	4	4	4	4	4	4	4	4	4	3	4	4	4	4	2	3	3	2	4	4	4	4	3	3	3	3	4	3	4	4	3	3	2	4	3	4	4	4
16	2	3	4	5	4	3	4	4	4	4	4	4	4	4	5	5	5	5	5	4	3	4	4	4	4	2	3	4	2	5	4	4	2	4	3	4	4	4	4	2	2	2	4	2	2	3	5	3	4
17	2	5	4	4	4	5	4	5	5	4	5	5	5	5	5	5	5	5	5	5	3	5	4	4	5	1	5	4	1	5	5	4	4	5	4	5	5	2	2	3	5	3	2	5	4	4	3	4	3
18	2	4	3	4	4	4	4	3	5	4	4	4	4	3	3	3	3	3	4	4	5	4	4	4	4	3	3	4	3	4	4	3	2	4	3	4	3	4	4	3	4	4	1	3	3	4	4	4	3
19	2	5	4	4	4	5	5	4	5	5	5	5	5	5	5	5	5	5	5	5	3	5	5	5	5	2	4	4	2	4	4	4	2	4	4	3	2	4	4	4	5	2	3	4	4	4	5	4	3
20	2	4	4	3	4	3	4	4	4	5	4	4	4	5	4	4	4	4	4	3	3	4	3	4	4	2	4	3	2	4	4	4	2	4	4	3	3	4	4	4	4	3	1	2	3	3	4	4	4
21	2	4	3	5	5	4	4	3	4	5	4	4	5	3	4	5	5	5	5	5	1	6	5	5	5	2	2	4	2	5	4	4	2	4	4	4	4	3	4	3	4	2	3	3	3	4	4	4	4
22	2	3	2	2	3	2	4	4	4	5	5	5	5	6	4	5	4	3	4	4	4	6	6	4	5	2	5	5	1	5	5	5	2	5	3	5	4	4	5	4	2	1	2	3	3	4	4	4	4
23	2	3	2	3	4	3	3	3	4	4	4	4	4	4	4	4	4	4	4	3	3	3	4	3	4	2	2	3	2	4	3	3	4	3	3	4	3	3	3	3	3	3	3	3	3	3	4	3	4
24	2	5	4	4	4	4	4	5	5	5	4	4	5	5	4	4	5	5	5	5	3	5	5	4	5	2	1	4	2	5	4	4	3	4	3	3	5	3	4	2	4	3	2	2	3	3	4	4	4
25	2	5	4	4	5	5	5	5	5	6	5	5	5	4	4	4	4	6	5	4	4	5	5	4	5	1	2	4	1	4	5	5	1	4	4	3	4	4	4	4	5	2	1	3	4	3	5	5	3
26	2	4	4	4	5	4	5	5	4	5	3	4	4	3	3	3	4	4	4	3	3	5	4	5	5	2	2	4	2	4	4	4	3	4	4	4	3	4	3	4	4	2	3	3	4	2	4	4	4
27	2	3	3	3	4	4	5	5	5	5	5	4	4	5	4	4	4	5	4	5	3	4	4	4	4	2	3	3	1	4	4	4	3	2	2	4	3	4	4	2	4	5	2	4	3	2	4	3	4
28	2	5	4	4	5	4	5	5	5	4	4	4	5	5	5	5	5	5	5	5	2	4	4	4	6	2	3	4	2	4	4	4	3	4	4	3	3	4	4	3	2	3	3	3	3	3	4	4	4
29	2	3	3	3	3	3	3	4	3	3	4	4	4	4	4	4	4	4	4	4	4	4	4	5	4	1	4	3	1	4	4	3	3	4	3	3	3	4	4	2	3	2	2	3	3	4	4	4	3
30	2	4	3	3	4	3	4	4	5	4	4	4	4	2	4	4	4	3	3	4	3	4	4	5	4	4	4	4	2	5	4	3	2	3	3	4	3	4	3	3	3	2	3	3	2	3	4	3	3
31	2	5	4	5	5	5	5	4	5	6	4	4	5	2	4	6	4	4	4	5	2	5	5	4	5	2	4	4	2	4	4	4	3	4	3	3	4	3	4	4	5	2	4	4	5	4	5	5	4
32	2	4	3	3	4	4	4	4	5	5	4	5	5	5	4	5	5	5	5	5	3	5	5	5	5	4	2	2	4	2	2	2	3	2	3	3	2	2	2	2	4	4	4	3	4	2	2	2	4
33	4	4	4	4	5	3	4	4	4	5	4	4	5	4	4	4	4	4	4	3	2	4	4	4	4	2	2	3	1	3	3	4	2	3	4	4	4	4	4	2	3	2	3	3	2	2	4	4	3
34	2	4	4	4	4	4	5	4	4	4	4	4	5	4	4	4	4	4	3	4	3	5	4	4	4	2	3	3	3	4	4	4	3	4	3	3	2	4	4	3	2	3	3	2	4	2	3	4	3
35	2	2	1	2	2	2	1	2	2	4	1	2	2	3	3	3	3	3	1	2	3	4	4	4	4	1	2	3	1	3	4	4	2	3	2	3	4	2	4	1	2	4	4	3	3	2	1	3	3
36	2	3	4	3	4	3	4	4	4	4	4	3	4	5	3	4	5	4	4	4	4	5	5	5	4	2	4	3	1	3	4	3	3	3	3	3	3	5	4	3	4	4	2	3	4	2	4	4	4
37	2	4	3	4	4	3	4	4	4	5	3	4	4	4	4	4	3	4	4	4	3	4	4	4	4	2	5	4	2	5	4	4	2	4	3	3	2	3	4	3	4	3	2	3	4	3	4	4	3
38	2	5	4	3	5	5	5	5	5	5	5	5	5	2	4	5	4	5	5	5	2	5	5	2	5	3	4	3	1	5	5	5	1	5	3	3	4	3	5	3	3	2	3	3	3	4	4	4	4
39	2	3	4	4	4	4	4	4	4	4	4	4	4	4	4	4	4	4	4	4	4	4	4	5	4	2	4	3	1	4	4	4	2	4	3	3	3	3	4	4	4	4	3	3	2	4	3	3	3
40	2	3	3	4	4	5	5	4	4	4	4	4	5	5	5	5	5	5	4	5	3	5	5	4	4	2	3	4	2	4	4	4	3	3	3	4	2	3	4	4	4	2	2	3	4	3	3	4	3
41	2	5	5	5	5	5	5	5	5	5	4	5	5	4	5	4	5	5	5	5	2	5	5	3	5	4	3	4	3	4	4	4	3	5	3	4	3	4	4	4	4	3	4	3	4	4	5	4	4
42	2	4	3	3	4	4	3	3	3	4	4	4	4	4	4	4	4	4	4	4	4	4	4	4	4	3	2	4	3	4	4	4	2	4	3	3	3	3	3	3	3	3	2	2	2	4	4	4	4
43	2	5	2	2	4	3	1	4	3	4	4	3	4	3	4	4	3	3	4	4	3	4	4	4	5	1	2	4	1	5	5	4	2	4	3	2	5	4	5	2	3	5	3	3	2	4	5	5	5
44	2	2	2	4	3	3	4	3	4	6	4	4	4	6	5	4	4	4	3	4	4	3	3	3	4	2	4	4	1	5	5	2	2	2	1	3	2	2	2	5	2	4	5	4	3	2	1	2	2
45	2	4	3	4	4	4	4	4	4	5	3	4	4	4	5	4	5	5	3	4	3	4	4	4	4	1	3	4	1	5	4	4	2	5	3	3	3	3	2	4	4	2	4	3	4	4	4	4	3
46	2	4	3	4	4	4	4	4	4	4	3	3	4	2	4	4	3	4	5	4	3	4	3	2	4	1	2	2	1	3	3	3	3	3	2	3	3	4	4	3	4	2	2	3	3	2	3	3	4
47	2	5	4	4	4	4	4	5	4	4	4	4	4	4	4	5	4	5	5	4	3	4	4	4	4	1	3	2	2	2	2	3	3	3	2	3	2	2	3	4	2	4	4	3	3	2	3	3	4
48	2	3	3	3	3	3	3	3	3	3	3	3	3	3	3	3	3	3	2	2	5	5	5	4	5	2	3	4	2	4	4	4	3	4	3	3	3	3	4	2	3	3	3	3	3	3	3	4	3
49	2	3	3	4	4	3	3	4	3	4	3	5	5	5	5	5	4	4	4	3	4	4	3	5	4	3	3	4	2	4	4	4	2	4	4	3	4	4	4	3	4	3	2	3	3	3	4	4	3
50	2	5	5	4	5	4	4	4	3	4	3	4	5	5	5	4	4	5	4	4	2	4	4	3	4	1	3	3	1	4	4	3	3	2	3	3	2	4	2	3	3	4	2	3	4	3	3	3	3
51	2	3	3	3	3	3	3	3	4	4	3	4	4	3	3	4	3	3	3	3	3	4	4	4	4	2	3	3	1	4	4	4	3	3	4	2	4	3	4	2	3	4	2	3	3	4	4	4	3
52	2	5	4	4	4	4	4	4	4	5	3	4	4	3	4	4	4	4	4	3	3	5	5	3	4	3	5	3	1	3	3	4	2	4	2	5	4	4	3	3	2	4	4	3	3	3	3	3	3
53	2	4	5	5	5	4	4	4	5	4	3	3	4	3	4	5	4	5	4	4	2	4	4	3	4	2	2	3	1	4	4	2	3	3	3	3	4	2	3	1	2	4	2	3	4	3	3	4	3
54	2	3	2	2	3	2	2	4	3	4	3	4	2	2	3	4	4	3	4	4	4	4	3	3	4	1	3	4	1	4	4	4	2	3	4	2	4	4	4	2	4	5	1	3	4	4	2	4	3
55	2	5	4	4	5	5	4	5	5	4	4	5	4	3	5	4	4	4	4	5	3	5	5	3	4	1	3	4	3	3	4	3	4	3	4	2	3	3	2	4	3	3	4	4	3	2	3	3	3
56	2	5	4	3	4	4	4	4	5	5	5	4	4	3	4	4	4	5	5	5	3	5	5	3	5	4	2	4	4	4	4	4	2	4	3	4	4	4	3	3	4	3	3	3	3	2	2	2	2
57	2	5	5	5	5	5	5	5	5	5	5	5	5	4	5	5	5	5	5	5	2	5	5	4	5	2	3	3	2	4	4	3	4	3	3	4	3	4	4	4	4	3	2	3	2	3	4	3	3
58	2	3	3	3	4	3	3	3	4	5	3	3	4	1	3	4	3	3	4	4	5	5	5	4	5	2	4	3	1	3	4	4	2	5	3	3	3	3	3	5	3	3	2	2	3	2	3	3	2
59	2	3	3	3	3	3	3	3	3	3	3	3	3	4	3	3	3	3	5	4	3	4	3	4	3	1	2	5	1	5	5	4	2	4	2	4	4	2	4	2	2	2	4	2	2	4	4	4	4
60	2	3	3	3	3	2	3	4	4	4	3	4	4	3	3	3	4	5	4	3	3	5	4	4	3	1	4	3	1	5	3	5	4	5	5	3	3	3	4	1	3	5	1	3	3	2	4	3	4
61	2	3	3	3	3	3	3	4	4	4	3	4	4	3	4	4	4	4	3	4	3	3	3	4	4	2	3	2	2	4	3	3	3	3	3	3	3	3	4	3	3	2	2	2	3	3	4	3	3
62	2	4	4	3	3	3	3	3	3	2	2	2	5	5	2	2	2	2	2	2	5	999	4	3	3	2	3	2	1	3	3	3	3	2	3	3	3	3	3	3	3	2	3	3	2	2	3	3	3
63	2	4	4	4	4	4	4	4	4	5	3	4	5	5	4	4	4	4	4	4	3	4	4	4	5	2	4	4	3	4	4	4	2	4	3	3	3	4	3	3	3	2	4	3	3	3	4	3	4
64	4	4	4	4	4	5	5	5	4	5	4	4	3	2	4	4	4	5	3	1	2	5	4	5	4	3	4	4	2	5	5	4	1	4	3	3	3	4	4	1	4	2	4	3	3	4	4	4	2
65	2	5	5	4	5	5	5	4	5	4	4	4	5	4	5	5	5	5	5	5	3	5	4	4	4	2	3	4	4	4	4	4	3	3	3	4	3	4	3	2	2	2	4	3	3	4	4	4	2
66	2	3	3	4	4	3	3	4	4	4	3	4	4	4	4	4	3	4	3	4	3	4	4	4	4	2	3	3	2	4	3	3	2	4	3	4	3	3	4	2	3	4	2	3	4	3	3	3	2
67	2	4	4	4	4	3	4	4	4	4	3	4	4	3	4	4	4	4	4	4	3	4	4	3	4	3	3	4	2	5	4	4	3	4	4	4	4	4	3	4	4	4	2	3	4	3	4	4	4
68	2	3	3	3	4	3	3	3	3	4	3	3	3	4	4	4	4	3	4	4	3	5	4	5	3	1	2	4	1	4	4	4	2	4	2	4	4	2	4	2	4	4	2	2	2	4	4	4	4
69	2	4	4	4	4	3	4	4	4	3	3	4	4	4	4	4	3	3	3	3	3	3	3	4	4	2	2	3	4	4	3	3	3	3	3	3	2	3	2	3	3	3	4	4	3	4	1	3	4
70	2	4	4	3	4	4	4	4	4	5	4	4	4	5	5	4	5	5	4	5	4	5	5	5	5	4	5	4	2	5	4	5	2	5	3	2	4	3	4	3	4	3	4	3	4	2	4	4	4
71	2	4	4	5	5	4	5	5	5	5	5	5	5	3	4	5	4	4	5	5	3	5	4	3	5	3	4	3	3	4	4	3	3	4	3	4	3	4	3	3	3	3	2	3	3	4	4	4	4
72	2	3	3	3	3	3	3	3	3	3	3	3	3	4	3	3	3	3	4	3	4	4	4	3	4	2	3	3	2	3	3	3	3	3	3	3	3	3	3	3	3	4	3	3	3	3	3	3	4
73	2	5	4	4	5	5	5	5	5	5	5	5	5	5	5	5	5	5	5	5	2	5	5	5	5	2	1	5	4	4	5	5	1	5	4	5	5	4	5	4	4	4	2	4	2	5	4	4	4
74	2	3	3	3	3	3	2	2	2	3	3	3	2	5	2	3	3	3	3	3	4	3	3	4	3	2	4	2	3	3	3	2	4	2	3	3	3	3	3	3	3	3	3	3	3	2	3	3	2
75	2	4	3	4	2	2	2	3	3	3	3	3	3	4	3	3	3	3	3	4	4	4	4	4	4	2	4	3	2	3	3	3	3	3	4	3	2	4	3	4	4	4	2	3	4	3	3	3	2
76	2	3	3	3	3	3	3	3	3	3	3	3	4	5	4	3	2	3	3	4	5	3	3	4	3	2	3	3	1	4	4	4	2	4	3	4	4	4	4	3	4	2	1	3	3	4	4	3	3
77	2	3	3	4	4	4	3	4	5	4	4	3	4	4	4	4	4	4	3	4	3	4	3	4	4	2	4	3	2	3	3	3	4	3	4	2	3	4	3	4	4	3	3	4	3	3	3	3	2
78	2	3	3	3	3	2	3	3	3	3	4	3	4	4	3	3	3	3	4	3	4	3	3	5	4	2	4	4	2	4	4	4	2	4	4	4	3	4	4	3	3	2	1	3	2	4	4	2	3
79	2	3	2	3	4	3	4	4	4	4	3	4	4	3	3	3	3	4	3	3	3	4	4	4	4	3	3	3	1	5	3	4	2	3	3	3	3	3	4	2	3	3	1	3	3	2	4	4	4
80	2	4	4	5	5	5	5	5	5	5	5	5	5	5	5	5	5	5	5	5	2	6	6	2	5	3	3	3	1	5	4	5	1	5	3	5	4	5	5	5	5	1	1	3	2	4	5	5	5
81	2	5	4	5	5	5	5	5	4	5	4	5	4	3	5	5	5	5	5	5	1	6	4	5	5	2	4	2	4	5	4	4	2	4	4	4	4	4	4	3	4	2	1	5	4	2	4	4	3
82	2	5	5	5	6	6	6	5	5	5	6	6	6	5	6	6	5	6	6	5	4	6	6	6	6	1	5	4	1	5	4	5	3	5	4	5	5	5	5	5	5	3	5	2	5	4	5	5	5
83	2	5	4	4	5	5	4	5	5	5	4	5	5	3	5	4	4	5	5	5	2	6	5	3	5	3	5	4	3	5	4	5	2	4	4	5	3	5	4	4	5	3	4	3	4	4	5	4	4
84	2	5	5	5	5	5	5	5	5	5	5	5	5	6	5	5	5	5	5	5	3	5	5	6	5	3	5	4	4	5	5	4	2	4	3	4	3	3	4	3	4	2	4	3	3	4	5	4	4
85	2	3	3	4	3	3	3	3	4	5	4	3	3	2	3	3	3	3	3	3	4	3	3	4	3	4	3	4	2	5	3	3	3	2	3	2	2	2	3	2	1	4	4	4	1	3	2	2	4
86	2	4	2	3	4	4	3	3	3	3	3	3	3	3	3	4	2	3	3	3	4	4	4	4	4	2	3	4	2	4	4	4	2	4	3	3	4	4	4	3	4	3	5	3	4	4	3	4	3
87	2	3	4	4	4	3	4	4	4	4	4	4	4	4	4	4	4	4	4	4	3	4	4	4	3	3	3	4	2	5	4	3	3	2	3	2	2	2	3	2	1	4	4	4	1	3	2	2	4
88	2	4	4	4	4	4	4	4	4	5	4	5	5	5	4	4	5	5	5	5	4	5	5	5	5	2	4	4	2	4	4	4	3	4	4	4	3	4	4	4	4	3	2	3	3	3	4	4	3
89	2	3	5	4	5	5	5	4	5	5	4	5	5	4	4	5	4	5	5	5	3	5	5	5	4	3	2	4	2	3	4	3	3	4	3	3	4	2	4	2	2	2	4	2	2	3	4	4	5
90	2	4	5	5	5	5	5	5	5	5	5	5	5	5	4	5	4	4	4	4	4	6	6	6	6	3	4	4	3	5	5	4	3	3	2	4	3	2	3	2	2	3	2	2	2	3	5	3	3
91	2	4	4	4	4	3	4	4	3	4	4	4	4	3	4	4	4	4	4	4	3	3	3	4	3	2	4	3	1	4	3	2	3	3	3	3	3	3	3	3	3	3	4	3	3	4	3	4	2
92	2	4	4	5	4	5	5	3	3	4	4	4	3	2	4	4	3	4	3	4	3	3	3	3	4	1	3	3	2	4	4	3	3	3	3	5	3	2	3	3	2	1	5	3	2	3	3	3	3
93	4	4	4	4	4	4	3	4	4	4	4	4	4	4	4	4	4	4	4	4	3	4	4	4	4	1	5	3	1	5	4	3	4	5	2	3	2	4	4	3	4	4	1	4	4	2	5	4	3
94	2	5	4	4	4	4	3	4	3	4	3	3	3	4	4	4	4	4	4	4	3	4	4	4	4	2	3	4	4	4	4	3	3	3	3	3	3	3	3	3	3	3	3	3	3	3	3	3	3
95	2	3	3	3	3	3	3	4	3	4	3	3	3	4	3	3	3	3	3	3	4	3	3	3	4	1	3	4	1	4	4	4	3	4	2	4	4	2	4	2	4	2	1	3	5	3	4	3	3
96	2	3	4	4	4	3	4	4	3	5	3	4	3	4	4	4	4	4	4	2	3	5	5	5	5	2	2	2	1	5	4	4	2	2	4	3	5	1	5	1	2	4	2	3	3	4	5	4	4
97	2	3	3	3	2	3	4	4	3	4	2	3	3	5	4	4	5	4	3	4	2	4	3	3	4	1	3	4	1	4	4	3	2	4	2	2	4	4	3	2	4	5	2	2	2	3	5	4	2
98	2	4	3	4	5	5	4	5	6	5	6	6	6	3	6	5	5	4	5	6	4	6	5	6	5	2	3	4	2	5	5	4	3	4	4	4	3	5	3	3	4	2	4	3	4	2	4	5	4
99	2	4	4	5	5	5	5	5	5	4	4	4	5	5	4	4	4	4	4	5	4	5	4	5	5	3	4	4	2	4	4	4	2	3	3	5	3	4	4	5	4	3	4	3	3	3	5	4	4
100	2	5	3	5	5	5	3	4	5	5	2	4	3	4	4	4	4	5	4	5	3	3	5	4	5	2	1	3	2	5	4	5	4	5	3	5	5	4	5	3	5	3	4	3	3	3	5	3	3
101	2	4	4	4	4	4	4	4	4	4	4	4	4	4	4	4	5	5	4	4	4	4	4	4	4	2	4	3	2	4	4	4	2	3	3	4	3	4	3	4	4	3	3	3	4	2	4	3	4
102	2	4	4	4	5	4	3	4	5	5	5	5	5	4	5	3	5	5	3	3	4	4	4	4	4	1	3	3	2	3	3	3	3	2	3	3	2	3	3	4	4	3	2	3	4	3	3	3	3
103	2	4	5	5	5	5	5	5	5	5	4	5	5	2	5	5	5	5	5	5	2	5	5	2	5	4	2	4	4	4	3	4	2	4	2	4	4	2	4	3	2	3	4	2	3	3	5	4	3
104	2	3	3	3	3	3	5	4	3	4	4	4	3	2	3	4	3	4	4	2	3	4	3	2	4	2	5	3	1	4	3	4	2	3	2	4	2	4	3	2	4	2	1	3	4	2	4	3	3
105	2	5	5	5	5	5	5	5	5	5	5	5	5	2	5	5	5	5	5	5	2	5	5	2	5	3	2	4	4	4	4	4	2	4	2	4	4	2	4	3	3	3	3	3	3	4	4	4	4
106	2	5	4	4	5	5	5	5	5	5	4	4	5	6	5	4	4	6	5	5	3	5	5	4	5	3	4	2	4	1	2	2	4	1	2	2	3	2	2	4	2	4	2	4	2	4	1	2	2
107	2	5	5	5	5	3	3	4	4	4	4	4	4	3	4	4	5	5	5	5	4	4	5	3	4	2	4	4	3	2	3	3	4	2	4	2	3	3	2	2	2	4	3	3	4	4	4	4	4
108	2	3	3	3	3	3	3	3	3	4	3	3	4	3	3	3	3	3	3	3	4	4	4	4	4	2	4	3	1	4	3	4	3	4	4	3	4	4	3	2	4	4	1	4	4	3	4	3	4
109	2	4	4	4	4	3	5	5	4	6	4	5	3	3	3	4	4	3	4	4	3	4	4	6	5	1	4	4	2	4	4	4	1	1	4	1	4	5	4	1	4	4	1	2	2	4	1	4	4
110	2	5	4	5	4	5	5	5	5	5	4	5	5	4	5	5	5	6	5	6	4	5	5	4	6	2	1	5	2	5	5	5	4	5	3	5	3	3	3	2	5	2	3	3	2	3	5	4	3
111	2	3	3	3	4	3	3	3	4	4	4	4	4	4	4	4	3	4	4	3	4	4	4	4	4	2	4	4	2	4	4	4	3	4	4	3	4	3	4	3	3	3	2	3	3	2	4	3	3
112	2	4	4	4	4	4	4	4	5	4	3	4	4	3	4	5	4	5	4	4	2	4	4	3	4	3	3	3	3	3	3	4	2	3	3	3	4	3	3	2	3	3	3	3	2	3	3	3	3
113	2	2	1	1	1	1	1	1	3	1	1	1	1	2	1	1	2	1	1	2	6	3	2	3	2	1	2	2	1	4	4	3	5	4	3	4	3	2	3	2	3	3	4	4	2	3	3	3	2
114	2	3	3	3	4	4	3	4	4	4	4	3	3	5	4	4	4	4	4	4	4	4	4	5	5	1	3	3	2	4	4	3	2	4	4	3	3	4	3	2	2	3	3	3	2	3	4	4	3
115	2	5	4	5	5	5	5	4	5	5	3	4	4	3	4	4	4	5	5	5	2	5	4	3	5	2	5	2	2	5	4	5	1	5	2	4	3	4	4	4	4	3	4	2	3	3	5	4	4
116	2	3	3	3	4	3	3	5	4	5	3	4	5	4	5	5	5	4	3	4	2	5	2	4	3	1	5	4	1	4	4	4	2	2	4	4	4	4	3	3	4	5	2	2	3	2	4	4	2
117	2	4	4	4	4	4	4	4	4	4	4	4	4	3	4	4	4	3	4	3	3	3	4	4	4	3	3	3	2	3	2	3	2	3	3	4	2	3	3	2	4	3	3	3	4	3	3	3	2
118	2	3	3	4	4	3	4	4	3	4	4	4	3	3	4	4	3	4	4	4	3	4	4	4	4	2	4	4	2	4	3	4	2	4	3	3	4	3	3	3	4	2	2	3	3	3	4	4	3
119	2	5	5	5	5	5	5	5	5	4	5	5	5	1	6	6	5	6	6	5	2	5	6	1	6	3	4	2	2	2	2	1	4	2	5	2	1	4	2	3	2	3	1	2	4	4	1	1	2
120	2	3	2	4	4	3	3	4	4	4	4	4	3	3	4	3	3	3	4	4	3	4	4	5	4	2	4	3	2	5	4	3	3	2	4	3	4	4	3	2	3	3	2	3	3	3	4	3	2
121	2	4	3	3	4	4	4	5	4	5	4	5	5	4	4	5	5	4	5	4	4	4	4	2	3	2	4	3	1	4	4	2	4	3	3	4	2	2	3	4	2	4	3	4	3	3	3	3	3
122	2	2	3	3	3	2	2	4	3	4	3	3	3	5	4	4	5	3	4	4	2	5	4	5	5	1	5	2	2	5	4	2	1	3	3	2	4	4	5	3	4	4	1	3	4	4	4	3	1
123	2	3	3	3	4	3	3	3	3	3	3	3	3	4	3	3	4	3	3	3	4	3	3	4	3	2	3	3	1	4	4	2	4	3	3	3	3	3	3	3	2	2	1	3	3	3	3	3	3
124	2	4	3	4	4	4	5	5	5	5	5	6	5	4	4	4	4	4	4	5	4	5	4	4	4	2	4	4	2	5	4	4	3	4	3	3	3	4	3	4	4	3	1	3	3	3	4	4	3
125	2	4	3	3	3	3	4	3	4	5	4	4	4	5	4	4	3	4	4	5	3	5	5	5	5	3	4	2	3	5	4	4	3	4	3	3	4	3	4	3	4	2	3	2	4	2	5	4	4
126	2	3	3	3	3	3	3	3	3	3	3	3	3	4	3	3	3	4	3	3	4	4	3	4	4	3	3	3	3	4	3	4	3	3	3	3	4	3	3	2	3	3	3	3	3	3	3	3	4
127	2	2	2	3	3	3	3	3	3	3	3	3	3	4	3	3	3	3	3	3	4	3	3	4	3	1	3	3	1	5	5	4	2	4	2	4	4	2	4	2	2	2	4	2	2	4	4	4	4
128	2	5	5	5	5	5	4	4	4	4	4	5	5	3	4	4	4	5	5	5	2	5	5	2	5	3	3	4	2	4	3	4	2	4	3	4	4	2	4	3	2	2	4	3	2	3	4	4	4
129	2	5	5	6	5	5	5	5	6	5	5	5	5	4	5	5	5	5	5	5	3	5	5	4	5	3	2	4	3	5	4	3	3	3	3	3	3	3	3	3	2	3	3	2	3	3	3	3	4
130	2	4	4	5	4	4	4	5	4	5	4	4	4	3	4	4	4	5	4	5	3	4	4	4	4	3	4	3	2	4	3	3	4	3	3	4	3	3	3	3	3	3	3	3	3	4	3	3	3
131	2	3	3	3	3	3	4	4	4	4	4	4	4	5	4	4	4	4	4	4	3	4	4	5	5	2	3	3	1	4	3	4	2	3	3	2	4	4	4	1	4	3	4	3	3	3	4	3	3
132	2	5	5	5	5	5	5	5	5	5	4	5	5	4	5	5	4	5	5	5	2	5	5	4	5	3	3	3	2	4	4	4	3	3	4	3	3	4	3	3	3	3	3	3	3	3	3	3	3
133	2	4	4	4	4	3	3	4	4	4	4	4	4	4	4	4	4	4	4	4	3	3	4	3	4	2	2	4	2	4	4	4	2	4	4	4	4	4	4	3	4	2	4	2	3	4	4	4	4
134	2	4	3	3	3	3	4	4	3	4	4	4	4	4	4	4	4	4	4	4	4	3	3	3	4	1	2	4	1	4	4	4	2	4	3	4	3	4	4	3	3	2	2	3	3	3	4	4	3
135	2	5	3	5	5	3	3	5	5	5	5	5	5	2	5	5	5	5	5	5	2	5	5	5	5	2	2	4	2	5	5	4	2	4	2	4	4	2	4	2	2	2	4	2	2	4	4	4	4
136	2	4	4	3	3	4	3	3	3	5	3	3	4	3	3	4	3	4	3	4	3	3	3	5	3	1	3	3	1	5	4	3	2	3	3	3	3	4	3	4	4	4	1	3	2	3	1	4	3
137	4	4	4	4	4	4	4	4	4	4	4	4	4	5	5	5	5	5	4	5	4	6	6	6	5	2	1	4	2	5	5	5	1	5	4	5	3	3	5	4	4	2	3	4	3	3	4	4	4
138	2	2	3	1	1	1	1	1	1	5	1	4	3	2	2	2	2	4	3	4	4	2	1	2	3	1	5	1	1	4	3	3	2	1	1	2	5	5	4	1	3	5	1	1	1	1	3	5	3
139	2	4	4	4	4	4	4	4	4	5	4	4	5	5	4	4	5	5	4	4	4	4	3	4	4	3	4	2	3	3	3	4	2	3	4	2	4	4	3	3	3	3	2	3	4	2	2	4	3
140	2	5	5	5	5	5	5	4	4	5	4	4	5	5	5	4	5	5	4	5	3	5	5	5	5	2	4	3	1	5	4	5	3	5	3	3	2	3	4	3	3	1	3	3	3	3	5	3	4
141	2	4	4	4	4	4	4	4	4	4	4	4	4	3	4	4	4	4	4	3	3	3	3	3	3	3	1	2	2	4	2	4	1	3	1	4	5	2	4	1	2	3	1	2	4	3	5	3	3
142	2	2	2	2	3	3	4	4	3	5	3	4	3	3	4	4	3	3	4	3	4	4	4	5	4	2	4	3	1	4	4	3	4	3	4	4	4	4	4	2	4	2	1	4	4	3	3	3	2
143	2	3	3	3	4	3	3	4	4	4	3	3	3	4	3	3	4	4	3	4	3	4	4	3	4	2	3	3	1	5	3	3	3	3	3	3	3	3	3	3	5	2	3	3	3	1	3	3	3
144	2	5	5	5	4	5	5	3	4	5	4	4	4	3	4	4	4	4	3	3	2	4	4	3	4	4	3	3	5	3	3	3	4	2	3	4	2	3	2	4	4	2	5	3	3	3	3	2	3
145	2	3	3	3	4	3	3	4	4	4	4	4	4	5	4	5	5	4	4	4	4	4	4	5	5	2	3	4	2	5	4	4	3	4	3	3	4	3	4	3	3	3	2	3	3	2	4	4	3
146	2	5	2	2	3	1	4	4	4	5	3	4	4	4	4	3	4	4	4	4	3	4	5	5	5	2	4	2	1	4	5	4	2	4	4	3	2	4	5	1	4	2	2	3	3	2	4	4	3
147	2	5	5	5	5	5	4	5	5	5	4	5	5	2	5	5	5	4	5	4	2	5	4	2	5	3	3	3	3	3	3	3	3	2	3	3	3	3	3	3	3	4	3	3	3	3	3	3	3
148	2	4	4	3	4	4	4	4	4	3	3	4	5	2	4	4	5	4	4	4	4	4	5	3	5	3	3	4	4	4	4	3	3	2	4	2	2	4	2	3	4	4	2	3	4	2	3	2	2
149	2	3	2	3	3	4	3	2	4	3	3	3	4	3	2	3	3	2	3	4	4	3	3	4	4	2	4	3	2	4	4	4	2	4	3	3	2	3	3	2	4	3	2	3	4	3	4	4	3
150	2	4	3	3	4	3	3	3	3	3	3	4	4	3	4	4	3	4	4	3	3	4	4	3	3	3	3	4	3	4	4	3	3	3	3	3	3	3	4	3	4	3	2	3	4	4	1	3	3
151	2	3	6	6	6	6	4	5	5	5	3	4	4	1	5	3	1	1	2	4	2	5	1	1	5	1	3	3	1	4	5	5	3	1	3	5	1	3	3	3	5	5	1	1	5	3	3	3	2
152	2	3	3	3	3	3	3	4	3	5	5	5	5	6	3	3	5	5	5	5	2	5	5	6	5	1	2	4	1	5	5	5	2	5	5	1	3	5	4	2	5	5	1	4	4	4	5	5	3
153	2	4	3	3	3	3	3	4	4	4	3	4	4	5	3	4	4	2	4	4	5	4	3	4	4	2	5	3	2	4	4	4	4	4	3	3	4	4	4	3	4	3	2	3	3	3	4	4	4
154	2	3	2	3	5	2	2	4	4	4	4	4	4	3	4	4	4	4	4	4	3	4	4	4	4	2	4	3	2	4	4	4	2	4	2	3	4	4	3	4	4	2	2	2	2	2	3	4	4
155	2	5	5	5	5	5	5	5	5	5	5	5	5	5	5	5	5	5	5	5	3	5	5	5	5	4	3	4	4	5	5	5	3	5	5	5	1	3	5	5	5	3	3	3	5	2	5	5	3
156	2	5	5	5	5	5	5	5	5	5	5	5	5	5	5	5	5	5	5	5	5	5	5	5	5	4	4	5	3	4	4	4	2	4	4	4	2	2	3	3	4	3	3	2	3	4	4	4	3
[truncated: 29 more columns]
